# Supplementary material for: Intracellular Bacteria in Plants: Elucidation of Abundant and Diverse Cytoplasmic Bacteria in Healthy Plant Cells Using In Vitro Cell and Callus Cultures
Source: Microorganisms. 2021 Jan 28;9(2):269. doi: 10.3390/microorganisms9020269 (PMC7912260; doi:10.3390/microorganisms9020269)
Supplement: Supplementary file 1 [file microorganisms-09-00269-s001.zip]

Archive with 19 entries (17 files):
- Supplementary material of microorganisms-1079905-Final version/
- Supplementary material of microorganisms-1079905-Final version/Dataset S1-S3.zip
- Supplementary material of microorganisms-1079905-Final version/Movie files 1-15/
- Supplementary material of microorganisms-1079905-Final version/Movie files 1-15/Movie 01. Grape FU01-Cell culture.mp4
- Supplementary material of microorganisms-1079905-Final version/Movie files 1-15/Movie 02. Grape FU01 separated fresh cells.mp4
- Supplementary material of microorganisms-1079905-Final version/Movie files 1-15/Movie 03. Grape FC01 isolated cell.mp4
- Supplementary material of microorganisms-1079905-Final version/Movie files 1-15/Movie 04. Pure culture of Staph.haem. d1 NA.mp4
- Supplementary material of microorganisms-1079905-Final version/Movie files 1-15/Movie 05. LSM5 Confocal screen video.mp4
- Supplementary material of microorganisms-1079905-Final version/Movie files 1-15/Movie 06. Grape Flame Seedless Callus.mp4
- Supplementary material of microorganisms-1079905-Final version/Movie files 1-15/Movie 07. Grape Thompson Seedless Callus.mp4
- Supplementary material of microorganisms-1079905-Final version/Movie files 1-15/Movie 08. Arabidopsis-Callus cells.mp4
- Supplementary material of microorganisms-1079905-Final version/Movie files 1-15/Movie 09. Tobacco callus cells.mp4
- Supplementary material of microorganisms-1079905-Final version/Movie files 1-15/Movie 10. Arabidopsis-Isolated cell.mp4
- Supplementary material of microorganisms-1079905-Final version/Movie files 1-15/Movie 11. Tobacco Protoplast.mp4
- Supplementary material of microorganisms-1079905-Final version/Movie files 1-15/Movie 12. Grape Flame stem section.mp4
- Supplementary material of microorganisms-1079905-Final version/Movie files 1-15/Movie 13. Arabidopsis-Seedling hypocotyl.mp4
- Supplementary material of microorganisms-1079905-Final version/Movie files 1-15/Movie 14. Tobacco Petiole section.mp4
- Supplementary material of microorganisms-1079905-Final version/Movie files 1-15/Movie 15.  Catharanthus Petiole LS.mp4
- Supplementary material of microorganisms-1079905-Final version/Supplementary Tables and Figures.pdf
